# Supplementary material for: A comparison of fragmenting lead-based and lead-free bullets for aerial shooting of wild pigs
Source: PLoS One. 2021 Mar 11;16(3):e0247785. doi: 10.1371/journal.pone.0247785 (PMC7951828; doi:10.1371/journal.pone.0247785)
Supplement: S2 Data — (CSV) [file pone.0247785.s002.csv]

shooter	date	run	bullet	rating	pigs	rounds
1	13/05/2020	1	Cu	3	55	259
1	14/05/2020	1	Cu	3	31	158
1	15/05/2020	2	Cu	3	5	23
1	15/05/2020	3	Cu	3	4	16
2	13/05/2020	2	Cu	3	86	326
2	13/05/2020	3	Cu	3	61	171
2	13/05/2020	4	Cu	3	43	182
2	14/05/2020	2	Cu	3	52	162
2	14/05/2020	3	Cu	3	50	184
2	14/05/2020	4	Cu	3	42	130
1	12/05/2020	1	Pb	3	58	322
1	15/05/2020	4	Pb	3	27	140
2	11/05/2020	1	Pb	3	72	277
2	11/05/2020	2	Pb	3	46	210
2	12/05/2020	2	Pb	3	55	154
2	12/05/2020	3	Pb	3	39	178
2	12/05/2020	4	Pb	3	35	98
2	15/05/2020	1	Pb	3	52	195
2	16/05/2020	1	Pb	3	46	174
