# Supplementary material for: A comparison of fragmenting lead-based and lead-free bullets for aerial shooting of wild pigs
Source: PLoS One. 2021 Mar 11;16(3):e0247785. doi: 10.1371/journal.pone.0247785 (PMC7951828; doi:10.1371/journal.pone.0247785)
Supplement: S3 Data — (CSV) [file pone.0247785.s003.csv]

id	bullet	frag_spread_cm	n_frags
1	Pb	33	300
2	Pb	27.9	300
3	Pb	22.1	300
4	Pb	26	300
5	Pb	29.5	300
6	Pb	25.1	300
7	Pb	25	300
8	Pb	27.4	300
9	Pb	16	300
10	Pb	30.3	300
11	Pb	21.2	300
12	Pb	27.7	300
13	Pb	25.7	30
14	Pb	30.8	300
15	Pb	31.6	300
16	Pb	33.5	300
17	Pb	28.6	300
19	Pb	34.8	300
20	Pb	30.2	300
21	Pb	30.5	300
22	Pb	31.2	300
23	Pb	32.4	300
24	Pb	37	300
25	Pb	29.8	300
26	Pb	34.5	300
27	Pb	31.2	300
28	Pb	29.9	300
29	Pb	29	300
30	Pb	22.5	300
31	Pb	34.1	300
32	Pb	36.2	300
33	Pb	29.4	300
34	Pb	24.6	300
35	Pb	29.1	300
36	Pb	31.6	300
37	Pb	32.7	300
38	Pb	24	300
39	Pb	21	110
40	Pb	35	300
41	Pb	30.7	300
42	Pb	26	300
43	Pb	25.5	300
44	Pb	30.9	300
45	Pb	28.4	300
46	Pb	37.4	300
47	Pb	31	300
48	Pb	30.8	300
49	Pb	27.8	300
50	Pb	32	300
51	Pb	32	300
52	Pb	20	300
53	Pb	32	300
54	Pb	30.6	300
55	Pb	32.6	300
56	Pb	30.7	300
57	Pb	30.9	300
58	Pb	33	300
59	Pb	35.9	300
60	Pb	27.1	300
61	Pb	30.4	150
62	Pb	32.1	300
63	Pb	32.8	300
64	Pb	28	300
65	Pb	24	300
66	Pb	32.3	300
67	Pb	29	300
68	Pb	28	300
69	Pb	21.7	300
70	Pb	20.7	60
71	Pb	20	300
72	Pb	35	300
73	Pb	36	300
74	Pb	25	300
75	Pb	31.3	300
76	Pb	28.8	300
77	Pb	31.1	300
78	Pb	26.5	300
79	Pb	20	300
80	Pb	19	300
81	Pb	27.8	300
82	Pb	22	300
83	Pb	32.8	300
84	Pb	27.8	300
85	Pb	25.9	300
87	Pb	29.7	300
89	Pb	31	300
90	Pb	30.9	300
91	Pb	30	300
92	Pb	31.2	300
93	Pb	35	300
94	Pb	30.9	300
96	Pb	26	300
97	Pb	30	300
100	Pb	20.7	300
101	Cu	30.3	60
102	Cu	31.4	50
103	Cu	29.4	70
104	Cu	23	30
105	Cu	20.9	40
106	Cu	13	30
107	Cu	19.8	50
108	Cu	27.8	40
109	Cu	23.8	40
110	Cu	22.7	50
111	Cu	38.7	70
112	Cu	29.2	140
113	Cu	28.2	30
116	Cu	26.6	20
117	Cu	22.2	60
118	Cu	29.9	20
119	Cu	23.3	100
120	Cu	12	20
121	Cu	19	150
122	Cu	29.6	120
123	Cu	30.6	30
124	Cu	16.4	20
125	Cu	32.7	60
126	Cu	31.1	60
127	Cu	20.6	80
129	Cu	20.4	30
130	Cu	25.8	60
131	Cu	26	60
132	Cu	27	30
133	Cu	27.7	20
134	Cu	28.4	50
135	Cu	29.9	50
136	Cu	20.4	30
137	Cu	12.4	30
138	Cu	25.9	120
139	Cu	25.7	70
140	Cu	22.1	90
141	Cu	24.1	30
142	Cu	27.3	60
143	Cu	25.5	50
144	Cu	16.5	20
145	Cu	23.4	30
146	Cu	26.1	60
147	Cu	24.5	30
148	Cu	25.2	30
149	Cu	29.9	30
150	Cu	20.1	50
151	Cu	19	20
152	Cu	28.7	60
153	Cu	17.4	40
154	Cu	26.3	40
155	Cu	30.1	70
157	Cu	26.7	100
158	Cu	23.9	20
159	Cu	37.2	120
160	Cu	25.3	60
161	Cu	26.5	70
162	Cu	20.4	30
163	Cu	21.3	60
164	Cu	15.5	30
165	Cu	28.7	100
168	Cu	31.4	40
169	Cu	32.4	40
170	Cu	18.3	60
171	Cu	33.4	60
172	Cu	28.2	120
173	Cu	29.5	30
174	Cu	12.4	15
175	Cu	23	20
176	Cu	29.4	70
177	Cu	27.1	60
178	Cu	25.5	70
179	Cu	26.7	100
180	Cu	26.5	60
181	Cu	27.9	50
182	Cu	31.7	80
183	Cu	25.1	40
184	Cu	20	20
185	Cu	31.9	70
186	Cu	26.2	70
187	Cu	31.9	80
188	Cu	29.6	40
189	Cu	20	80
190	Cu	28.2	80
191	Cu	26.6	70
192	Cu	27.8	50
193	Cu	24.9	50
194	Cu	14.5	20
196	Cu	23.4	80
197	Cu	26.6	40
198	Cu	22.6	60
199	Cu	14	40
200	Cu	23.5	40
201	Cu	28.3	50
202	Cu	31.7	120
203	Cu	23.5	50
204	Cu	22.7	60
205	Cu	12.2	30
206	Cu	23.5	60
207	Cu	20.6	40
208	Cu	30	10
