# Supplementary material for: A comparison of fragmenting lead-based and lead-free bullets for aerial shooting of wild pigs
Source: PLoS One. 2021 Mar 11;16(3):e0247785. doi: 10.1371/journal.pone.0247785 (PMC7951828; doi:10.1371/journal.pone.0247785)
Supplement: S4 Data — (CSV) [file pone.0247785.s004.csv]

id	bullet	body_part	wound_tracts
1	Pb	thorax	1
1	Pb	abdomen	2
1	Pb	head	0
1	Pb	neck	0
1	Pb	limb	0
2	Pb	thorax	1
2	Pb	abdomen	0
2	Pb	head	0
2	Pb	neck	0
2	Pb	limb	0
3	Pb	thorax	2
3	Pb	abdomen	0
3	Pb	head	0
3	Pb	neck	0
3	Pb	limb	0
4	Pb	thorax	1
4	Pb	abdomen	0
4	Pb	head	1
4	Pb	neck	0
4	Pb	limb	0
5	Pb	thorax	2
5	Pb	abdomen	0
5	Pb	head	0
5	Pb	neck	0
5	Pb	limb	0
6	Pb	thorax	1
6	Pb	abdomen	1
6	Pb	head	0
6	Pb	neck	0
6	Pb	limb	0
7	Pb	thorax	1
7	Pb	abdomen	0
7	Pb	head	1
7	Pb	neck	0
7	Pb	limb	0
8	Pb	thorax	1
8	Pb	abdomen	0
8	Pb	head	1
8	Pb	neck	0
8	Pb	limb	0
9	Pb	thorax	2
9	Pb	abdomen	0
9	Pb	head	0
9	Pb	neck	1
9	Pb	limb	0
10	Pb	thorax	2
10	Pb	abdomen	0
10	Pb	head	0
10	Pb	neck	0
10	Pb	limb	0
11	Pb	thorax	1
11	Pb	abdomen	1
11	Pb	head	1
11	Pb	neck	0
11	Pb	limb	0
12	Pb	thorax	2
12	Pb	abdomen	0
12	Pb	head	1
12	Pb	neck	0
12	Pb	limb	0
13	Pb	thorax	1
13	Pb	abdomen	2
13	Pb	head	0
13	Pb	neck	0
13	Pb	limb	0
14	Pb	thorax	2
14	Pb	abdomen	0
14	Pb	head	0
14	Pb	neck	0
14	Pb	limb	0
15	Pb	thorax	4
15	Pb	abdomen	0
15	Pb	head	0
15	Pb	neck	0
15	Pb	limb	0
16	Pb	thorax	2
16	Pb	abdomen	0
16	Pb	head	0
16	Pb	neck	0
16	Pb	limb	0
17	Pb	thorax	2
17	Pb	abdomen	0
17	Pb	head	0
17	Pb	neck	0
17	Pb	limb	0
18	Pb	thorax	1
18	Pb	abdomen	2
18	Pb	head	0
18	Pb	neck	2
18	Pb	limb	1
19	Pb	thorax	2
19	Pb	abdomen	1
19	Pb	head	0
19	Pb	neck	0
19	Pb	limb	0
20	Pb	thorax	4
20	Pb	abdomen	0
20	Pb	head	0
20	Pb	neck	0
20	Pb	limb	0
21	Pb	thorax	1
21	Pb	abdomen	3
21	Pb	head	1
21	Pb	neck	0
21	Pb	limb	0
22	Pb	thorax	2
22	Pb	abdomen	0
22	Pb	head	1
22	Pb	neck	0
22	Pb	limb	1
23	Pb	thorax	2
23	Pb	abdomen	2
23	Pb	head	0
23	Pb	neck	0
23	Pb	limb	0
24	Pb	thorax	3
24	Pb	abdomen	1
24	Pb	head	0
24	Pb	neck	0
24	Pb	limb	0
25	Pb	thorax	2
25	Pb	abdomen	2
25	Pb	head	0
25	Pb	neck	0
25	Pb	limb	0
26	Pb	thorax	3
26	Pb	abdomen	1
26	Pb	head	0
26	Pb	neck	0
26	Pb	limb	0
27	Pb	thorax	0
27	Pb	abdomen	2
27	Pb	head	1
27	Pb	neck	0
27	Pb	limb	0
28	Pb	thorax	1
28	Pb	abdomen	1
28	Pb	head	0
28	Pb	neck	1
28	Pb	limb	0
29	Pb	thorax	3
29	Pb	abdomen	1
29	Pb	head	1
29	Pb	neck	0
29	Pb	limb	0
30	Pb	thorax	3
30	Pb	abdomen	0
30	Pb	head	0
30	Pb	neck	0
30	Pb	limb	0
31	Pb	thorax	6
31	Pb	abdomen	2
31	Pb	head	1
31	Pb	neck	0
31	Pb	limb	0
32	Pb	thorax	2
32	Pb	abdomen	1
32	Pb	head	0
32	Pb	neck	0
32	Pb	limb	0
33	Pb	thorax	3
33	Pb	abdomen	0
33	Pb	head	0
33	Pb	neck	0
33	Pb	limb	0
34	Pb	thorax	3
34	Pb	abdomen	1
34	Pb	head	0
34	Pb	neck	1
34	Pb	limb	0
35	Pb	thorax	2
35	Pb	abdomen	1
35	Pb	head	0
35	Pb	neck	0
35	Pb	limb	0
36	Pb	thorax	2
36	Pb	abdomen	2
36	Pb	head	1
36	Pb	neck	0
36	Pb	limb	0
37	Pb	thorax	3
37	Pb	abdomen	2
37	Pb	head	0
37	Pb	neck	0
37	Pb	limb	0
38	Pb	thorax	1
38	Pb	abdomen	0
38	Pb	head	0
38	Pb	neck	0
38	Pb	limb	0
39	Pb	thorax	1
39	Pb	abdomen	0
39	Pb	head	1
39	Pb	neck	0
39	Pb	limb	0
40	Pb	thorax	4
40	Pb	abdomen	3
40	Pb	head	0
40	Pb	neck	0
40	Pb	limb	0
41	Pb	thorax	1
41	Pb	abdomen	0
41	Pb	head	1
41	Pb	neck	0
41	Pb	limb	0
42	Pb	thorax	4
42	Pb	abdomen	0
42	Pb	head	0
42	Pb	neck	0
42	Pb	limb	0
43	Pb	thorax	2
43	Pb	abdomen	0
43	Pb	head	0
43	Pb	neck	0
43	Pb	limb	0
44	Pb	thorax	6
44	Pb	abdomen	1
44	Pb	head	0
44	Pb	neck	0
44	Pb	limb	0
45	Pb	thorax	3
45	Pb	abdomen	0
45	Pb	head	0
45	Pb	neck	0
45	Pb	limb	0
46	Pb	thorax	5
46	Pb	abdomen	0
46	Pb	head	0
46	Pb	neck	1
46	Pb	limb	1
47	Pb	thorax	3
47	Pb	abdomen	2
47	Pb	head	0
47	Pb	neck	0
47	Pb	limb	1
48	Pb	thorax	5
48	Pb	abdomen	3
48	Pb	head	1
48	Pb	neck	0
48	Pb	limb	0
49	Pb	thorax	2
49	Pb	abdomen	0
49	Pb	head	0
49	Pb	neck	1
49	Pb	limb	0
50	Pb	thorax	2
50	Pb	abdomen	2
50	Pb	head	0
50	Pb	neck	1
50	Pb	limb	0
51	Pb	thorax	3
51	Pb	abdomen	1
51	Pb	head	0
51	Pb	neck	0
51	Pb	limb	0
52	Pb	thorax	1
52	Pb	abdomen	0
52	Pb	head	0
52	Pb	neck	0
52	Pb	limb	1
53	Pb	thorax	2
53	Pb	abdomen	1
53	Pb	head	0
53	Pb	neck	0
53	Pb	limb	0
54	Pb	thorax	2
54	Pb	abdomen	0
54	Pb	head	0
54	Pb	neck	0
54	Pb	limb	0
55	Pb	thorax	1
55	Pb	abdomen	1
55	Pb	head	0
55	Pb	neck	0
55	Pb	limb	0
56	Pb	thorax	1
56	Pb	abdomen	1
56	Pb	head	0
56	Pb	neck	0
56	Pb	limb	1
57	Pb	thorax	2
57	Pb	abdomen	2
57	Pb	head	0
57	Pb	neck	0
57	Pb	limb	0
58	Pb	thorax	3
58	Pb	abdomen	1
58	Pb	head	0
58	Pb	neck	0
58	Pb	limb	0
59	Pb	thorax	3
59	Pb	abdomen	1
59	Pb	head	1
59	Pb	neck	0
59	Pb	limb	0
60	Pb	thorax	3
60	Pb	abdomen	1
60	Pb	head	0
60	Pb	neck	0
60	Pb	limb	0
61	Pb	thorax	0
61	Pb	abdomen	2
61	Pb	head	1
61	Pb	neck	0
61	Pb	limb	0
62	Pb	thorax	3
62	Pb	abdomen	3
62	Pb	head	0
62	Pb	neck	0
62	Pb	limb	0
63	Pb	thorax	2
63	Pb	abdomen	1
63	Pb	head	0
63	Pb	neck	0
63	Pb	limb	0
64	Pb	thorax	3
64	Pb	abdomen	0
64	Pb	head	0
64	Pb	neck	0
64	Pb	limb	0
65	Pb	thorax	3
65	Pb	abdomen	0
65	Pb	head	0
65	Pb	neck	0
65	Pb	limb	0
66	Pb	thorax	1
66	Pb	abdomen	2
66	Pb	head	0
66	Pb	neck	0
66	Pb	limb	0
67	Pb	thorax	0
67	Pb	abdomen	1
67	Pb	head	0
67	Pb	neck	1
67	Pb	limb	0
68	Pb	thorax	1
68	Pb	abdomen	1
68	Pb	head	0
68	Pb	neck	1
68	Pb	limb	1
69	Pb	thorax	1
69	Pb	abdomen	1
69	Pb	head	1
69	Pb	neck	1
69	Pb	limb	0
70	Pb	thorax	1
70	Pb	abdomen	0
70	Pb	head	0
70	Pb	neck	0
70	Pb	limb	1
71	Pb	thorax	1
71	Pb	abdomen	0
71	Pb	head	0
71	Pb	neck	0
71	Pb	limb	1
72	Pb	thorax	0
72	Pb	abdomen	1
72	Pb	head	0
72	Pb	neck	1
72	Pb	limb	0
73	Pb	thorax	1
73	Pb	abdomen	1
73	Pb	head	0
73	Pb	neck	0
73	Pb	limb	0
74	Pb	thorax	3
74	Pb	abdomen	0
74	Pb	head	0
74	Pb	neck	0
74	Pb	limb	0
75	Pb	thorax	1
75	Pb	abdomen	0
75	Pb	head	1
75	Pb	neck	0
75	Pb	limb	0
76	Pb	thorax	2
76	Pb	abdomen	0
76	Pb	head	0
76	Pb	neck	0
76	Pb	limb	0
77	Pb	thorax	3
77	Pb	abdomen	1
77	Pb	head	0
77	Pb	neck	0
77	Pb	limb	0
78	Pb	thorax	1
78	Pb	abdomen	0
78	Pb	head	1
78	Pb	neck	0
78	Pb	limb	0
79	Pb	thorax	0
79	Pb	abdomen	2
79	Pb	head	1
79	Pb	neck	0
79	Pb	limb	0
80	Pb	thorax	3
80	Pb	abdomen	0
80	Pb	head	0
80	Pb	neck	0
80	Pb	limb	0
81	Pb	thorax	3
81	Pb	abdomen	0
81	Pb	head	0
81	Pb	neck	0
81	Pb	limb	0
82	Pb	thorax	2
82	Pb	abdomen	0
82	Pb	head	0
82	Pb	neck	0
82	Pb	limb	0
83	Pb	thorax	1
83	Pb	abdomen	1
83	Pb	head	0
83	Pb	neck	0
83	Pb	limb	0
84	Pb	thorax	2
84	Pb	abdomen	0
84	Pb	head	0
84	Pb	neck	0
84	Pb	limb	0
85	Pb	thorax	2
85	Pb	abdomen	0
85	Pb	head	0
85	Pb	neck	0
85	Pb	limb	0
86	Pb	thorax	3
86	Pb	abdomen	0
86	Pb	head	0
86	Pb	neck	0
86	Pb	limb	0
87	Pb	thorax	1
87	Pb	abdomen	1
87	Pb	head	2
87	Pb	neck	0
87	Pb	limb	0
88	Pb	thorax	2
88	Pb	abdomen	1
88	Pb	head	0
88	Pb	neck	0
88	Pb	limb	0
89	Pb	thorax	1
89	Pb	abdomen	0
89	Pb	head	0
89	Pb	neck	1
89	Pb	limb	0
90	Pb	thorax	2
90	Pb	abdomen	1
90	Pb	head	1
90	Pb	neck	0
90	Pb	limb	0
91	Pb	thorax	1
91	Pb	abdomen	3
91	Pb	head	0
91	Pb	neck	0
91	Pb	limb	1
92	Pb	thorax	1
92	Pb	abdomen	0
92	Pb	head	1
92	Pb	neck	0
92	Pb	limb	0
93	Pb	thorax	2
93	Pb	abdomen	1
93	Pb	head	1
93	Pb	neck	0
93	Pb	limb	0
94	Pb	thorax	1
94	Pb	abdomen	1
94	Pb	head	0
94	Pb	neck	1
94	Pb	limb	0
95	Pb	thorax	1
95	Pb	abdomen	0
95	Pb	head	0
95	Pb	neck	1
95	Pb	limb	0
96	Pb	thorax	0
96	Pb	abdomen	2
96	Pb	head	0
96	Pb	neck	0
96	Pb	limb	0
97	Pb	thorax	1
97	Pb	abdomen	1
97	Pb	head	1
97	Pb	neck	0
97	Pb	limb	0
98	Pb	thorax	2
98	Pb	abdomen	0
98	Pb	head	0
98	Pb	neck	0
98	Pb	limb	0
99	Pb	thorax	3
99	Pb	abdomen	0
99	Pb	head	0
99	Pb	neck	0
99	Pb	limb	0
100	Pb	thorax	1
100	Pb	abdomen	0
100	Pb	head	1
100	Pb	neck	0
100	Pb	limb	0
101	Cu	thorax	3
101	Cu	abdomen	1
101	Cu	head	0
101	Cu	neck	1
101	Cu	limb	0
102	Cu	thorax	2
102	Cu	abdomen	1
102	Cu	head	0
102	Cu	neck	0
102	Cu	limb	0
103	Cu	thorax	1
103	Cu	abdomen	2
103	Cu	head	0
103	Cu	neck	0
103	Cu	limb	0
104	Cu	thorax	2
104	Cu	abdomen	1
104	Cu	head	0
104	Cu	neck	0
104	Cu	limb	0
105	Cu	thorax	2
105	Cu	abdomen	1
105	Cu	head	1
105	Cu	neck	0
105	Cu	limb	0
106	Cu	thorax	2
106	Cu	abdomen	0
106	Cu	head	1
106	Cu	neck	0
106	Cu	limb	0
107	Cu	thorax	2
107	Cu	abdomen	0
107	Cu	head	0
107	Cu	neck	0
107	Cu	limb	0
108	Cu	thorax	2
108	Cu	abdomen	1
108	Cu	head	0
108	Cu	neck	0
108	Cu	limb	0
109	Cu	thorax	2
109	Cu	abdomen	1
109	Cu	head	0
109	Cu	neck	0
109	Cu	limb	0
110	Cu	thorax	2
110	Cu	abdomen	0
110	Cu	head	0
110	Cu	neck	0
110	Cu	limb	0
111	Cu	thorax	1
111	Cu	abdomen	1
111	Cu	head	0
111	Cu	neck	1
111	Cu	limb	0
112	Cu	thorax	2
112	Cu	abdomen	4
112	Cu	head	0
112	Cu	neck	0
112	Cu	limb	0
113	Cu	thorax	3
113	Cu	abdomen	0
113	Cu	head	0
113	Cu	neck	0
113	Cu	limb	0
114	Cu	thorax	3
114	Cu	abdomen	0
114	Cu	head	0
114	Cu	neck	0
114	Cu	limb	0
115	Cu	thorax	2
115	Cu	abdomen	0
115	Cu	head	0
115	Cu	neck	0
115	Cu	limb	0
116	Cu	thorax	2
116	Cu	abdomen	0
116	Cu	head	1
116	Cu	neck	0
116	Cu	limb	0
117	Cu	thorax	2
117	Cu	abdomen	1
117	Cu	head	0
117	Cu	neck	0
117	Cu	limb	0
118	Cu	thorax	2
118	Cu	abdomen	0
118	Cu	head	0
118	Cu	neck	0
118	Cu	limb	0
119	Cu	thorax	0
119	Cu	abdomen	0
119	Cu	head	1
119	Cu	neck	0
119	Cu	limb	0
120	Cu	thorax	3
120	Cu	abdomen	0
120	Cu	head	0
120	Cu	neck	0
120	Cu	limb	0
121	Cu	thorax	0
121	Cu	abdomen	0
121	Cu	head	0
121	Cu	neck	2
121	Cu	limb	0
122	Cu	thorax	6
122	Cu	abdomen	0
122	Cu	head	0
122	Cu	neck	0
122	Cu	limb	0
123	Cu	thorax	1
123	Cu	abdomen	2
123	Cu	head	0
123	Cu	neck	1
123	Cu	limb	1
124	Cu	thorax	1
124	Cu	abdomen	0
124	Cu	head	1
124	Cu	neck	0
124	Cu	limb	0
125	Cu	thorax	1
125	Cu	abdomen	1
125	Cu	head	1
125	Cu	neck	1
125	Cu	limb	0
126	Cu	thorax	0
126	Cu	abdomen	2
126	Cu	head	0
126	Cu	neck	0
126	Cu	limb	0
127	Cu	thorax	2
127	Cu	abdomen	0
127	Cu	head	0
127	Cu	neck	1
127	Cu	limb	0
128	Cu	thorax	2
128	Cu	abdomen	0
128	Cu	head	0
128	Cu	neck	0
128	Cu	limb	1
129	Cu	thorax	3
129	Cu	abdomen	0
129	Cu	head	0
129	Cu	neck	0
129	Cu	limb	0
130	Cu	thorax	4
130	Cu	abdomen	1
130	Cu	head	0
130	Cu	neck	0
130	Cu	limb	0
131	Cu	thorax	3
131	Cu	abdomen	0
131	Cu	head	0
131	Cu	neck	1
131	Cu	limb	0
132	Cu	thorax	1
132	Cu	abdomen	1
132	Cu	head	0
132	Cu	neck	1
132	Cu	limb	0
133	Cu	thorax	2
133	Cu	abdomen	1
133	Cu	head	0
133	Cu	neck	0
133	Cu	limb	0
134	Cu	thorax	2
134	Cu	abdomen	1
134	Cu	head	0
134	Cu	neck	0
134	Cu	limb	0
135	Cu	thorax	3
135	Cu	abdomen	0
135	Cu	head	0
135	Cu	neck	0
135	Cu	limb	0
136	Cu	thorax	3
136	Cu	abdomen	0
136	Cu	head	0
136	Cu	neck	0
136	Cu	limb	0
137	Cu	thorax	0
137	Cu	abdomen	1
137	Cu	head	1
137	Cu	neck	0
137	Cu	limb	0
138	Cu	thorax	2
138	Cu	abdomen	2
138	Cu	head	0
138	Cu	neck	0
138	Cu	limb	0
139	Cu	thorax	1
139	Cu	abdomen	2
139	Cu	head	0
139	Cu	neck	0
139	Cu	limb	0
140	Cu	thorax	2
140	Cu	abdomen	0
140	Cu	head	0
140	Cu	neck	1
140	Cu	limb	0
141	Cu	thorax	0
141	Cu	abdomen	2
141	Cu	head	0
141	Cu	neck	0
141	Cu	limb	0
142	Cu	thorax	1
142	Cu	abdomen	3
142	Cu	head	1
142	Cu	neck	0
142	Cu	limb	0
143	Cu	thorax	1
143	Cu	abdomen	1
143	Cu	head	0
143	Cu	neck	1
143	Cu	limb	0
144	Cu	thorax	1
144	Cu	abdomen	1
144	Cu	head	1
144	Cu	neck	0
144	Cu	limb	0
145	Cu	thorax	0
145	Cu	abdomen	1
145	Cu	head	0
145	Cu	neck	1
145	Cu	limb	0
146	Cu	thorax	1
146	Cu	abdomen	2
146	Cu	head	0
146	Cu	neck	0
146	Cu	limb	0
147	Cu	thorax	1
147	Cu	abdomen	1
147	Cu	head	1
147	Cu	neck	1
147	Cu	limb	0
148	Cu	thorax	1
148	Cu	abdomen	0
148	Cu	head	0
148	Cu	neck	1
148	Cu	limb	1
149	Cu	thorax	1
149	Cu	abdomen	0
149	Cu	head	0
149	Cu	neck	1
149	Cu	limb	0
150	Cu	thorax	3
150	Cu	abdomen	1
150	Cu	head	0
150	Cu	neck	0
150	Cu	limb	0
151	Cu	thorax	1
151	Cu	abdomen	1
151	Cu	head	1
151	Cu	neck	0
151	Cu	limb	0
152	Cu	thorax	2
152	Cu	abdomen	0
152	Cu	head	0
152	Cu	neck	1
152	Cu	limb	0
153	Cu	thorax	1
153	Cu	abdomen	0
153	Cu	head	0
153	Cu	neck	1
153	Cu	limb	0
154	Cu	thorax	2
154	Cu	abdomen	0
154	Cu	head	1
154	Cu	neck	0
154	Cu	limb	0
155	Cu	thorax	2
155	Cu	abdomen	2
155	Cu	head	0
155	Cu	neck	0
155	Cu	limb	0
156	Cu	thorax	1
156	Cu	abdomen	2
156	Cu	head	0
156	Cu	neck	0
156	Cu	limb	0
157	Cu	thorax	2
157	Cu	abdomen	0
157	Cu	head	0
157	Cu	neck	0
157	Cu	limb	0
158	Cu	thorax	1
158	Cu	abdomen	0
158	Cu	head	1
158	Cu	neck	0
158	Cu	limb	0
159	Cu	thorax	1
159	Cu	abdomen	1
159	Cu	head	0
159	Cu	neck	1
159	Cu	limb	0
160	Cu	thorax	4
160	Cu	abdomen	0
160	Cu	head	0
160	Cu	neck	0
160	Cu	limb	0
161	Cu	thorax	2
161	Cu	abdomen	0
161	Cu	head	1
161	Cu	neck	1
161	Cu	limb	1
162	Cu	thorax	1
162	Cu	abdomen	1
162	Cu	head	0
162	Cu	neck	0
162	Cu	limb	1
163	Cu	thorax	1
163	Cu	abdomen	1
163	Cu	head	0
163	Cu	neck	1
163	Cu	limb	0
164	Cu	thorax	2
164	Cu	abdomen	0
164	Cu	head	0
164	Cu	neck	0
164	Cu	limb	0
165	Cu	thorax	2
165	Cu	abdomen	0
165	Cu	head	0
165	Cu	neck	0
165	Cu	limb	0
166	Cu	thorax	1
166	Cu	abdomen	2
166	Cu	head	0
166	Cu	neck	0
166	Cu	limb	0
167	Cu	thorax	3
167	Cu	abdomen	0
167	Cu	head	0
167	Cu	neck	0
167	Cu	limb	0
168	Cu	thorax	1
168	Cu	abdomen	1
168	Cu	head	0
168	Cu	neck	0
168	Cu	limb	0
169	Cu	thorax	2
169	Cu	abdomen	1
169	Cu	head	0
169	Cu	neck	1
169	Cu	limb	0
170	Cu	thorax	1
170	Cu	abdomen	0
170	Cu	head	0
170	Cu	neck	1
170	Cu	limb	0
171	Cu	thorax	2
171	Cu	abdomen	2
171	Cu	head	0
171	Cu	neck	1
171	Cu	limb	0
172	Cu	thorax	2
172	Cu	abdomen	0
172	Cu	head	0
172	Cu	neck	0
172	Cu	limb	0
173	Cu	thorax	2
173	Cu	abdomen	0
173	Cu	head	0
173	Cu	neck	0
173	Cu	limb	0
174	Cu	thorax	2
174	Cu	abdomen	0
174	Cu	head	0
174	Cu	neck	0
174	Cu	limb	0
175	Cu	thorax	2
175	Cu	abdomen	0
175	Cu	head	1
175	Cu	neck	0
175	Cu	limb	0
176	Cu	thorax	3
176	Cu	abdomen	0
176	Cu	head	1
176	Cu	neck	0
176	Cu	limb	0
177	Cu	thorax	1
177	Cu	abdomen	2
177	Cu	head	0
177	Cu	neck	0
177	Cu	limb	0
178	Cu	thorax	1
178	Cu	abdomen	1
178	Cu	head	0
178	Cu	neck	0
178	Cu	limb	1
179	Cu	thorax	2
179	Cu	abdomen	0
179	Cu	head	0
179	Cu	neck	0
179	Cu	limb	0
180	Cu	thorax	2
180	Cu	abdomen	0
180	Cu	head	0
180	Cu	neck	0
180	Cu	limb	0
181	Cu	thorax	1
181	Cu	abdomen	1
181	Cu	head	1
181	Cu	neck	1
181	Cu	limb	0
182	Cu	thorax	1
182	Cu	abdomen	1
182	Cu	head	0
182	Cu	neck	1
182	Cu	limb	0
183	Cu	thorax	2
183	Cu	abdomen	0
183	Cu	head	0
183	Cu	neck	0
183	Cu	limb	0
184	Cu	thorax	2
184	Cu	abdomen	1
184	Cu	head	0
184	Cu	neck	0
184	Cu	limb	0
185	Cu	thorax	2
185	Cu	abdomen	1
185	Cu	head	0
185	Cu	neck	0
185	Cu	limb	0
186	Cu	thorax	1
186	Cu	abdomen	0
186	Cu	head	1
186	Cu	neck	0
186	Cu	limb	0
187	Cu	thorax	2
187	Cu	abdomen	1
187	Cu	head	0
187	Cu	neck	0
187	Cu	limb	0
188	Cu	thorax	2
188	Cu	abdomen	0
188	Cu	head	0
188	Cu	neck	0
188	Cu	limb	0
189	Cu	thorax	2
189	Cu	abdomen	0
189	Cu	head	0
189	Cu	neck	1
189	Cu	limb	0
190	Cu	thorax	2
190	Cu	abdomen	1
190	Cu	head	0
190	Cu	neck	1
190	Cu	limb	0
191	Cu	thorax	3
191	Cu	abdomen	0
191	Cu	head	0
191	Cu	neck	0
191	Cu	limb	0
192	Cu	thorax	1
192	Cu	abdomen	1
192	Cu	head	0
192	Cu	neck	2
192	Cu	limb	0
193	Cu	thorax	1
193	Cu	abdomen	1
193	Cu	head	0
193	Cu	neck	0
193	Cu	limb	0
194	Cu	thorax	0
194	Cu	abdomen	0
194	Cu	head	0
194	Cu	neck	1
194	Cu	limb	0
195	Cu	thorax	1
195	Cu	abdomen	0
195	Cu	head	0
195	Cu	neck	1
195	Cu	limb	0
196	Cu	thorax	2
196	Cu	abdomen	3
196	Cu	head	0
196	Cu	neck	0
196	Cu	limb	0
197	Cu	thorax	1
197	Cu	abdomen	2
197	Cu	head	0
197	Cu	neck	0
197	Cu	limb	0
198	Cu	thorax	1
198	Cu	abdomen	1
198	Cu	head	0
198	Cu	neck	0
198	Cu	limb	0
199	Cu	thorax	1
199	Cu	abdomen	0
199	Cu	head	0
199	Cu	neck	1
199	Cu	limb	0
200	Cu	thorax	2
200	Cu	abdomen	1
200	Cu	head	0
200	Cu	neck	0
200	Cu	limb	0
201	Cu	thorax	2
201	Cu	abdomen	0
201	Cu	head	0
201	Cu	neck	0
201	Cu	limb	0
202	Cu	thorax	3
202	Cu	abdomen	0
202	Cu	head	0
202	Cu	neck	0
202	Cu	limb	0
203	Cu	thorax	1
203	Cu	abdomen	1
203	Cu	head	1
203	Cu	neck	0
203	Cu	limb	0
204	Cu	thorax	2
204	Cu	abdomen	0
204	Cu	head	0
204	Cu	neck	1
204	Cu	limb	0
205	Cu	thorax	1
205	Cu	abdomen	0
205	Cu	head	0
205	Cu	neck	1
205	Cu	limb	0
206	Cu	thorax	2
206	Cu	abdomen	2
206	Cu	head	0
206	Cu	neck	0
206	Cu	limb	0
207	Cu	thorax	1
207	Cu	abdomen	1
207	Cu	head	0
207	Cu	neck	1
207	Cu	limb	0
208	Cu	thorax	1
208	Cu	abdomen	1
208	Cu	head	0
208	Cu	neck	1
208	Cu	limb	0
